# Supplementary material for: Anti-SARS-CoV-2 Titers Predict the Severity of COVID-19
Source: Viruses. 2022 May 18;14(5):1089. doi: 10.3390/v14051089 (PMC9143418; doi:10.3390/v14051089)
Supplement: Supplementary file 1 [file viruses-14-01089-s001.zip]

Archive with 1 entries (1 files):
- viruses-1690908-supplementary.pdf
